# Supplementary material for: Drug Repurposing Flubendazole to Suppress Tumorigenicity via PCSK9-dependent Inhibition and Potentiate Lenvatinib Therapy for Hepatocellular Carcinoma
Source: Int J Biol Sci. 2023 Apr 23;19(7):2270–88. doi: 10.7150/ijbs.81415 (PMC10158015; doi:10.7150/ijbs.81415)
Supplement: Supplementary file 2 — Supplementary table 4. [file ijbsv19p2270s2.xlsx]

## Sheet: Feuil1
Table S4.Cell viability of HCC cells treated with drugs for 24, 48 and 72 hours
		Huh7			MHCC-97H			SNU449
NO.	Drug Name	24H	48	72	24	48	72	24	48	72
1	Aprepitant	91.7	71.2	56.5	75.3	59.8	57.4	101.41	92.2	71.3
2	Nepafenac	80.5	98.7	102.4	97.9	98.4	99	97.48	103.9	99.9
3	Rufinamide	101.4	105.6	111.1	83.1	95.2	108.8	102.33	112.6	101.7
4	Prasugrel	87.9	113.5	142.4	88	87.1	98.2	97.48	107.9	97.8
5	Ramelteon	94.4	105.3	112.6	86.7	84.8	106.6	94.94	93.3	98.5
6	Amisulpride	83.5	99.2	115.3	82.7	85.2	101.5	90.32	97.8	93.6
7	Aniracetam	96	103.2	123.7	92.3	82.7	108.3	94.71	98.5	111.5
8	Benazepril HCl	91.7	79.4	120.6	99	82.6	97.6	97.71	93.8	100.6
9	Bumetanide	103.1	118.3	113.6	98.4	89	104.7	96.33	93.7	106.9
10	Cilnidipine	93.5	100.9	98.4	91.9	82.4	80.6	92.86	80.4	87
11	Bimatoprost	96.6	129.1	117.9	89.5	86.8	103.5	102.56	94	100.5
12	Ranolazine 2HCl	84.1	98.3	120.7	111.8	83.6	93.8	94.25	91.3	98.1
13	Doxercalciferol	96.8	109	106.2	103.4	86	113	105.8	87.2	105
14	Safinamide Mesylate	91.1	97.9	115.8	108.2	91.2	95.2	100.49	99.3	88.5
15	Iloperidone	99.6	73.9	61.6	84.7	72.3	83	94.71	78.9	82.1
16	Pralatrexate	83	69.9	53.7	93.8	58.3	57.6	91.94	77.7	63.3
17	Dyphylline	109.6	112	120.4	92.9	82.4	95.3	102.8	87.5	103.6
18	Olmesartan Medoxomil	82.1	81.9	104.9	96.9	79.2	86.3	128.9	97.5	94.8
19	Pyridostigmine Bromide	89.8	95.5	108.6	98.3	107.5	99.7	115.2	82.2	99.7
20	Nitazoxanide	81	86.2	73.7	99.6	93.8	99.3	85.8	77.2	41.7
21	Zafirlukast	94.3	94.4	88.4	96.9	99.8	100.6	109.2	126.9	96.5
22	Chlorothiazide	105	100	106.8	100.2	92.1	99.2	103.6	113.7	109.6
23	Dofetilide	101.1	92.2	89.7	83.6	94.9	92.6	104.1	106.2	90.2
24	Isradipine	92.8	102	86.4	96.5	87.1	98.9	98.9	112.1	104.7
25	Trichlormethiazide	88.7	91.3	98.2	95.5	91.5	92.5	100.9	94.8	95.3
26	Aminoglutethimide	89.1	95.9	105.8	102.7	91	98.4	104.9	111.4	106.4
27	Ipratropium Bromide	86.6	94.5	89.7	90.1	88.8	98.9	110.1	87	95.5
28	Glipizide	90	106.4	94.6	93	88	102	105.4	120.5	105.4
29	Indapamide	94.8	98.4	83.3	96.8	91.5	95.9	107.7	92.3	101.9
30	Methocarbamol	99.9	109.7	95.5	101.5	87.7	98.8	98.3	107	104.5
31	Guaifenesin	94.7	99.1	98.3	96.5	92.9	95.8	101.7	80.5	105.3
32	Nimodipine	93.9	105.5	89.3	98.6	80.6	92.8	94.6	99.9	100
33	Octocrylene	99.5	93.4	64.1	95.8	83.9	85.3	96.1	70.6	94.2
34	Rifapentine	105.7	105.3	94.9	95	81.6	96.1	94.9	79.2	90
35	Pyrazinamide	104.7	98.2	79.1	93.5	97.1	97.2	93.8	78.9	94.1
36	Quetiapine Fumarate	107.7	108.2	87.7	94.5	82.6	92.6	91.3	82.7	86
37	Vecuronium Bromide	89.2	103.7	102.9	81.9	80.2	97.6	95.1	101.3	99.7
38	Oxybutynin	92.6	86.7	66.3	91.2	95.5	90.7	90.1	81.1	82.3
39	Tetrabenazine (Xenazine)	87.8	94	92	84	97.1	93.1	95.2	86.8	84.8
40	Acipimox	99.7	92.8	101.7	95.4	93.5	93.1	102.2	92.4	89.6
41	Aciclovir	86.8	95.7	96.6	92	99.8	97.2	97.2	89.2	86.7
42	Nifedipine	92.8	85.2	91.1	88.2	89	88.5	95.8	102.7	84
43	Chlorpheniramine Maleate	82.6	90.4	93	86.8	80.4	67	96.6	89.1	83.3
44	Fenoprofen Calcium	91.2	89.9	92.6	92.2	85.4	91.1	97.5	85.8	85.2
45	Erdosteine	95.3	96.3	104.3	83.2	96.2	94.8	99.4	86.8	83.3
46	Betaxolol HCl	88.9	86.3	88.4	82.4	91.5	85.2	101.7	98	76.2
47	Proparacaine HCl	83.9	88.9	94.7	80.1	81.7	77.5	91.6	90.1	77.4
48	Pranlukast	88.6	80.8	88.4	91.8	98.1	90.2	100.4	98.6	82.9
49	Atracurium Besylate	73.8	84	74.7	86.8	90.8	75.8	89.3	92.8	67
50	Butoconazole nitrate	65.2	70.9	49.6	89.5	94	86.8	79.6	71.5	59.9
51	Chloroxine	59.4	57.8	32.2	88.4	86.2	65.6	92.3	88.8	53.3
52	Daidzein	48.7	82.3	58.3	92.7	82.9	87.5	85.4	90.5	66.1
53	Roxatidine Acetate HCl	66.3	89.8	90.8	88.1	102.8	86.8	84.2	95.9	74.2
54	Nizatidine	101.6	100.4	89.4	96.2	98.4	90.5	92.1	99.7	77.6
55	Valsartan	100.6	110.2	93.9	86.6	96.4	102.1	98.1	96.4	100.9
56	Potassium Iodide	90.4	101.7	93.7	94.8	94.9	96.9	114	94.9	99.3
57	Avobenzone	101.4	82.5	67.2	90.8	91.7	83.9	97	91.7	87.7
58	Amlodipine	48.1	65	61.4	75.5	83.6	82.5	98.2	83.6	77.3
59	Tropicamide	87.6	103	107.1	92.8	92.1	81.1	99.4	92.1	87.7
60	Enalapril Maleate	83.7	93.5	94	97.3	89.6	102.3	107.2	89.6	89.4
61	Sulfamethizole	87.6	98.8	96.4	92.3	90.4	86.1	100.5	90.4	86.1
62	Sulbactam	84	92.3	97.1	96.1	90.3	83	101.2	90.3	94.1
63	Pranoprofen	87.3	90	106	96.2	88.2	87.7	97.8	88.2	80.6
64	Nefiracetam	80.4	96.1	91.8	98.2	91.4	87.5	103	91.4	94.2
65	Aripiprazole	53.9	57.4	40.2	75.8	65.1	55.5	79.1	65.1	49.3
66	Methscopolamine	77.3	72.6	94	93.8	83.8	98	105.4	83.8	93.6
67	Fluticasone propionate	79	69.7	65	80.5	83.2	75.9	84.7	83.2	76.5
68	Lacidipine	80.3	61.4	49.9	82.9	69.3	85.6	88	69.3	64.2
69	Chlormezanone	89.5	91.8	100.6	90.5	87	70.5	97.9	87	86.9
70	Fenticonazole Nitrate	86.6	60.4	55	96.4	65.7	54.2	84.5	65.7	65.7
71	Rebamipide	92	95.6	87.6	96.4	89.6	84.6	91.4	89.6	72.9
72	Candesartan Cilexetil	79.9	75.9	72.2	101.1	84.7	87.5	90.3	84.7	82.3
73	Aspartame	93.43	100.41	90.31	79.13	85.7	104.71	95.01	106.05	101.58
74	Phentolamine Mesylate	79.34	96.2	88.35	66.25	87.95	82.45	93.34	102.09	99.96
75	Dyclonine HCl	92.93	105.34	93.53	85.77	85.52	97.9	75.13	85.99	78.43
76	Orphenadrine Citrate	84.5	105.55	90.33	81.22	83.52	100.44	85.97	102.64	93.56
77	Terazosin HCl Dihydrate	98	82.73	96.3	98	71.38	81.64	102	107.77	87.78
78	Lafutidine	101	101.94	105.23	96	78.25	84.69	103	102.89	96.72
79	Moxonidine	105	103.81	107.22	88	75.22	85.31	105	106.65	91.52
80	Prulifloxacin (NM441, AF 3013)	95	88.81	84.84	92	86.75	72.54	101	99.93	80.35
81	Moexipril HCl	102	99.3	106.76	91	76.35	79.99	101	101.04	94.33
82	Trimebutine	98	92.72	87.23	92	75.75	64.22	95	88.44	86.25
83	Ambrisentan	105	108.95	112.7	94	82.42	84.22	102	105.69	84.27
84	Rasagiline Mesylate	103	104.74	98	101	86.95	72.75	98	94.78	93.93
85	Naltrexone HCl	105	102.34	93.91	92.3	83.38	88.02	99	100.5	93.85
86	Levosulpiride	97.5	91.42	98.52	105	103.85	85.03	98.5	88.47	92.75
87	Probucol	94	92.08	85.38	98	82.08	80.97	102	104.08	92.85
88	Arbidol HCl	81	55.08	56.99	82	61.96	59.88	70	42.78	38.57
89	Roflumilast	92	90.28	90.14	101	94.92	87.77	101	92.82	95.41
90	Tebipenem Pivoxil	98	81.4	97.24	104	84.32	84.16	99	93.09	84.9
91	Artemether	103.8	105.8	101.4	100	97.4	78.9	106.8	98.8	97.6
92	Berberine chloride	88.6	88.7	88.2	96.4	92.7	83.1	92.2	88.2	83.2
93	Cinchonidine	110.6	99.5	94.5	94.1	81.3	83.5	104	88.2	83.7
94	Cinchonine(LA40221)	88.7	106	104.4	89.7	86	78	88.6	87.5	83.3
95	DL-Carnitine HCl	103.8	98.8	88.3	91.4	81.2	85.7	100.9	85.2	81.2
96	Gramine	99.2	97.6	100	94.9	83.7	83.9	94.4	90	88.4
97	Hyodeoxycholic acid (HDCA)	99.9	99.2	89.8	96.8	81.1	81.3	103.6	93.7	79.7
98	L-(+)-Rhamnose Monohydrate	98.6	95.1	95	92.5	85.5	92.1	123.8	92.7	87.7
99	Puerarin	99.8	100.1	73.8	94.4	80.5	88.5	110.3	94.2	87.1
100	Quercetin Dihydrate	104.4	98.3	100.2	94	84.6	100.6	99.9	89.5	80.3
101	Salicin	105.9	96.1	74.5	95.2	76.9	84.1	102.7	97.8	79.1
102	Synephrine	107.2	92.8	85	93	80.5	94.2	112.9	95.8	99.8
103	Yohimbine HCl	97.3	95	60	93.7	79.3	85.8	101.9	94.8	83.6
104	Aloin	102.2	94.2	70.9	90.9	80	90.5	102.1	89.9	91.4
105	Ammonium Glycyrrhizinate	107.2	98.3	64.1	90.2	85.4	82.9	110	97	83.7
106	Butylscopolamine Bromide	103.7	95.6	55.2	88.6	79.6	87	95.1	99.1	85.2
107	Gastrodin	103.7	96	57.2	88.5	82.4	88.1	96.2	100.9	84.1
108	Palmatine chloride	93.1	76.2	50.1	73.4	81.4	77.8	91.6	98.2	92.4
109	Sodium Danshensu	91	96.09	96.81	94.35	88.39	89.39	104.38	93.72	98.1
110	Paeoniflorin	93.06	86.39	86.97	90.29	90.93	97.69	92.93	77.61	98.24
111	Ipriflavone (Osteofix)	91.07	81.67	84.03	90.59	90.68	90.97	92.85	84.02	95.04
112	Levosimendan	94.03	84.37	100.94	90.14	90.93	103.6	93.6	74.55	91.39
113	Equol	93.55	93.67	101.24	87.63	90.97	95.41	91.43	100.91	99.52
114	Amantadine HCl	95.96	91.19	92.11	91.62	84.29	98.5	90.53	88.61	93.97
115	Amfebutamone (Bupropion) HCl	98.02	94.47	95.33	85.49	87.95	86.71	98.32	115.73	101.46
116	Bupivacaine HCl	97.4	83.51	81.59	88.37	84.82	93.6	91.96	90.89	90.8
117	Clindamycin HCl	86.18	81.76	71.48	83.79	84.33	83.48	68.01	99.34	89.63
118	Famciclovir	102.15	87.42	85.35	83.2	86.87	102.09	78.04	107.93	97.28
119	Fenbendazole	58.85	46.23	41.1	63.94	49.04	31.74	42.5	66.76	58.96
120	Moroxydine HCl	82.6	84.95	71.95	86.97	86.38	94.06	74.45	96	95.15
121	Pyrantel Pamoate	79.44	82.3	77.99	89.48	83.61	92.06	64.57	106.73	95.67
122	Tenoxicam	79.57	84.91	73.98	82.24	87.11	90.86	68.91	104.8	91.98
123	Acetanilide	82.74	87.74	87.54	81.8	87.79	91.09	64.57	119.19	99.3
124	Miglitol	84.46	88.41	76.11	83.65	87.63	85.41	62.48	109.95	93.93
125	Pramiracetam	93.62	94.03	100.06	89.7	90.68	98.16	67.64	106.69	97.01
126	Torcetrapib	77.99	65.63	59.57	80.29	71.03	72.34	78.9	73.21	56.83
127	Ceftiofur HCl	95.76	100.92	101.43	92.11	97.8	93.97	99.24	100.15	101.56
128	Thiamphenicol	104.51	90.29	70.38	81.3	90.81	89.24	70.08	86.01	84.74
129	L-Thyroxine	102.42	101.33	104.79	83.74	89.29	98.78	95.4	101.43	90.6
130	Tioxolone	104.85	104.79	95.8	80.09	79.27	67.85	87.95	97.72	86.92
131	Lonidamine	99.39	93.76	89.91	87.39	89.11	91.58	94.94	93.88	84.22
132	Alogliptin（SYK-322）benzoate	100.88	98.61	89.6	82.09	94.03	91.99	87.07	94.75	86.34
133	Acesulfame Potassium	95.96	101.39	88.09	83.45	90.87	90.28	98.45	95.21	81.31
134	Carbazochrome sodium sulfonate (AC-17)	104.92	92.49	91.02	89.18	95.49	91.4	85.64	93.97	80.58
135	Fosaprepitant dimeglumine salt	88.22	87.52	66.35	73.43	81.28	71.5	89.86	82.12	65.94
136	Bosentan Hydrate	102.9	98.27	92.79	86.03	93.3	96.08	91.1	89.03	83.64
137	Alverine Citrate	91.99	93.82	80.83	76.87	75.5	73.21	88.56	85.46	73.83
138	Piracetam	103.03	102.37	95.23	86.38	92.45	90.68	86.29	87.2	81.31
139	Tazobactam	101.35	100.17	91.33	85.45	87.71	88.47	90.52	98.27	81.52
140	Moguisteine	106.2	90.47	89.78	88.89	84.74	97.39	87.55	83.68	78.66
141	Nadifloxacin	94.55	89.72	89.64	85.53	85.41	87.84	79.39	85.87	62.51
142	Pyridoxine HCl	97.91	99.25	93.72	92.54	84.19	98.78	91.75	91.64	85.15
143	Sulfathiazole	99.8	94.11	95.71	96.12	91.12	99.28	92.6	98.96	85.2
144	Ornidazole	102.96	88.65	102	98.41	91.66	94.64	84.43	80.06	77.47
145	Trimethoprim	100	97.79	105.79	95.32	95.65	95.84	97.09	97.15	100.44
146	Sulfamerazine	109.18	103.81	112.46	83.54	99.06	109.35	95.15	96.92	92.37
147	Sulfamethazine	107.98	98.4	113.33	97.72	100.86	108.62	91.78	89.33	95.22
148	Methenamine	102.4	102.95	97.27	89.25	93.31	93.11	99.04	92.72	93.79
149	Cinnamic acid	104.59	96.56	106.34	97.96	96.34	104.16	99.51	89.4	92.21
150	Phenethyl alcohol	105.39	99.75	100.16	89.01	87.65	101.98	101.22	91.48	93.49
151	4-Methylbenzylidene camphor	93.31	86.72	91.58	91.26	88.79	93.47	94.91	86.18	84.48
152	Travoprost	70.66	57.32	44.04	100.48	91.54	94.88	87.8	80.12	81.19
153	Methyl salicylate	100.7	97.42	107.43	88.38	92.85	97.57	101.03	76.69	85.33
154	Tanshinone IIA sulfonate (sodium)	105.09	100.98	107.98	103.54	91.94	97.84	94.63	89.52	90.55
155	Tyrosol	104.89	87.82	107.1	103.66	94.34	96.29	94.49	85.47	81.02
156	cis-Anethole	107.49	96.8	103.61	105.47	85.08	97.97	89.51	86.59	86.09
157	Ginkgolide C	94.31	96.31	103.17	88.56	92	95.34	94.77	88.98	81.28
158	Carvacrol	106.99	97.05	100.87	103.66	86.28	98.89	101.6	86.32	76.7
159	Harmine hydrochloride	84.33	67.65	56.83	72.7	53.57	28.85	77.48	65.51	56.22
160	Madecassoside	103.39	107.75	110.16	102.46	98	101.43	96.91	89.29	83.45
161	Panaxatriol	94.61	95.57	84.26	99.16	87.25	83.05	96.05	85.9	77.17
162	Arteether	101.1	80.69	103.06	98.92	98.17	100.52	98.19	93.6	81.04
163	Hederacoside C	104.11	95.22	103.33	91.22	97.48	97.5
164	Swertiamarin	99.12	100.09	102.03	94.83	97.53	98.04
165	Allylthiourea	100.46	96.55	102.89	87.74	91.02	95.3
166	Homatropine Methylbromide	98.26	100.74	98.93	96	93.37	89.25
167	Methazolamide	108.54	97.73	103.04	89.3	91.02	95.39
168	Bisacodyl	98.44	100.06	95.7	85.43	88.67	86.59
169	Carbimazole	106.96	95.37	96.06	81.13	85.75	86.16
170	Valdecoxib	98.68	87.43	88.76	87.83	93.59	87.56
171	Valganciclovir HCl	112.87	94.45	96.66	71.93	88.59	85.47
172	Nabumetone	98.81	96.03	92.33	88.52	102.02	94.96
173	Methyclothiazide	108.74	95.9	95.67	77.52	91.13	87.45
174	Sodium Nitroprusside Dihydrate	96.07	98.96	89.41	84.61	91.75	89.58
175	Ronidazole	100.09	94.42	94.07	74.82	87.05	84.11
176	Pramoxine HCl	93.83	95.8	89.23	89.56	91.91	88.47
177	Voglibose	98.68	100.04	87.09	78.3	89.26	79.23
178	Diminazene Aceturate	80.71	82.22	88.76	79.73	77.92	69.83
179	Closantel Sodium	95.96	90.56	88.72	78.56	88.45	82.27
180	Closantel	91.15	96	88.47	88.87	93.26	89.19
181	Troxipide	113.28	92.82	104.02	102.93	97.07	95.95	97.67	91.7	106.2
182	Dropropizine	99.82	85.8	98.96	95.24	100.61	88.81	94.73	107.35	105.01
183	Dinitolmide	99.09	96.02	90.07	99.72	93.13	88.22	89.61	93.04	87.2
184	Azithromycin Dihydrate	86.59	100.39	83.98	85.6	91.9	82.73	86.98	95.58	100.76
185	Ethamsylate	101.36	98.03	95.8	90.61	96.64	87.64	91.86	88.49	84.27
186	Doxofylline	92.8	103.36	97.27	83.36	99.1	88.88	84.81	97.4	89.77
187	Benzydamine HCl	78.62	89.33	85.41	75.89	87.45	79.15	86.98	87.34	61.92
188	Chlorpropamide	88.85	108.49	79.39	78.88	97.22	90.46	85.89	104.5	96.7
189	Teriflunomide	78.69	99.39	89.96	75.52	94.58	89.87	86.51	82.18	52.83
190	Cetylpyridinium Chloride	17.11	7.34	5.69	35.56	14.64	6.94	39.53	17.29	10.22
191	1-Hexadecanol	82.49	97.07	87.06	73.5	97.87	93.34	85.89	88.85	65.98
192	Sulfaguanidine	82.2	103.32	85.3	80.45	95.52	89.05	81.09	105.65	86.9
193	Tiratricol	52.29	83.71	86	65.28	76.68	72.83	92.09	83.45	43.21
194	Domiphen Bromide	12.51	5.81	5.18	41.83	25.27	12.2	57.98	30.63	15.12
195	Salicylanilide	71.67	108.09	102.45	79.25	90.38	91.45	84.34	80.54	53.43
196	Sasapyrine	74.92	96.3	84.16	71.78	85.32	84.93	83.88	83.45	55.52
197	Cyclandelate	62.02	96.02	92.09	85.98	82.43	90.87	80.93	76.54	43.63
198	Betamipron	66.48	92.01	88.97	76.41	92.01	79.09	84.5	67.2	39.15
199	Chlorquinaldol	85.87	53.37	42.35	93.13	88.57	72.04	107.26	85.92	69.89
200	Broxyquinoline	98.9	64.92	44.94	92.41	85.2	87.64	104.73	110.07	86.86
201	Bemegride	99.47	99.76	101.26	87.22	87.62	90.12	104.46	115.05	100.2
202	Isosorbide	115.18	95.15	98.12	92.71	82.79	95.29	107.63	112.76	95.82
203	Chromocarb	101.92	98.34	103.87	92.53	83.38	88.71	98.94	113.33	94.98
204	Montelukast Sodium	111.82	101.62	96.18	89.75	81.56	94.48	103.46	115.88	92.15
205	Sucralose	99.13	107.93	102.96	94.28	85.61	86.16	92.33	116.63	94.85
206	Efaproxiral Sodium	108.12	101.87	96.46	94.94	80.55	93.11	102.47	109.67	92.35
207	Etofibrate	97.65	99.95	99.2	87.88	81.47	81.02	90.61	113.37	94.31
208	Nicaraven	108.12	98.43	97.76	95.13	81.37	88.97	97.76	110.95	91.85
209	Anisindione	94.12	100.08	94.45	87.04	85.43	83.24	86.54	110.07	91.98
210	Anisotropine Methylbromide	109.6	99.22	95.48	96.7	79.73	89.82	96.67	117.74	91.21
211	Benzthiazide	94.69	99.89	100.2	83.42	85.16	88.19	79.66	111.87	89.46
212	Carbadox	100.5	90.45	78.25	93.86	79.55	82.72	73.5	103.72	84.44
213	Meticrane	92.25	95.94	92.64	83.96	85.93	85.2	71.96	111.48	75.41
214	Oxethazaine	72.61	55.23	41.6	79.73	63.88	59.55	67.89	71.78	50.45
215	Procyclidine HCl	92.19	96.73	95	83.11	84.52	86.23	79.57	102.49	85.92
216	Ractopamine HCl	88.49	91.6	96.23	96.7	91.51	84.94	79.43	93.39	77.4
217	Malotilate	103.95	96.15	75.25	105.75	97.74	89.37
218	Bicalutamide	89.94	76.05	68.51	94.25	81.7	67.68
219	Dienogest	107.41	102.84	81.53	96.96	94.74	73.47
220	Lansoprazole	93.86	85.57	75.1	91.82	90.65	74.44
221	Meropenem	99.16	96.92	82.65	89.17	95.05	87.61
222	Aztreonam	97.28	97.3	88.34	91.32	91.74	97.97
223	VX-809 (Lumacaftor)	89.99	96.34	87.24	90.32	87.65	87.81
224	Methimazole	109.08	98.55	97.51	99.25	96.7	109.85
225	Phenindione	97.57	98.53	99.48	98.82	89.1	107.5
226	Tacrine HCl	100.66	93.48	93.98	89.53	91.84	99.06
227	Carbachol	95.99	97.98	95.22	95.46	90.29	101.88
228	Cinoxacin	99.61	96.94	97.42	91.89	91.01	95
229	Glafenine HCl	89.57	82.73	81.39	97.39	90.7	95.9
230	Phthalylsulfacetamide	99.7	99.7	95.94	90.53	92.67	95.35
231	Pinacidil	99.53	112.58	98.02	102.75	107.92	114.62
232	Suxibuzone	105.41	101.5	94.09	89.82	96.29	91.68
233	Carbenoxolone Sodium	93.9	101.42	89.01	90.18	99.18	86.56
234	Mepenzolate Bromide	92.28	101.69	97.88	93.68	98.46	94.06
235	Aceclidine HCl	105.82	104.14	96.87	98.52	100	100.44
236	Fosfomycin Tromethamine	99.49	98.77	92.75	89.81	98.6	105.14
237	Bentiromide	97.9	103.42	90.99	99.92	102.89	78.57
238	Bephenium Hydroxynaphthoate	94.84	94.61	92	94.76	92.18	83.62
239	Oxeladin Citrate	99.54	100.19	89.4	92.25	90.18	92.26
240	Pindolol	96.27	96.69	92.29	93.92	88.27	83.15
241	Trimipramine Maleate	90.45	99.33	89.36	82.78	83.29	77.51
242	4-Aminoantipyrine	91.14	93.97	99.27	101.31	90.36	85.19
243	Acetylleucine	105.13	98.05	92.65	89.53	90.53	78.51
244	2-Aminoheptane	96.31	98.59	102.2	99.92	87.38	85.53
245	Fenofibric acid	96.7	100.21	102.53	94.55	93.91	87.84
246	Pantoprazole sodium	90.32	94.98	108.19	98.8	87.16	82.68
247	Trimetazidine dihydrochloride	86.49	97.86	89.46	93.65	91.16	80.31
248	Danthron	82.53	82.55	89.51	94.13	70.22	70.5
249	Dehydrocholic acid	91.06	97.7	94.6	99.29	96.98	95.9
250	Danoprevir (ITMN-191)	91.06	85.75	90.93	106.05	91.16	92.78
251	Cinacalcet HCl	23.12	6.7	3.47	77.83	69.51	67.44
252	Levetiracetam	91.62	100.61	106.27	99.64	95.02	82.65
253	Dutasteride	82.76	68.7	95.61	80.08	65.07	77.71	98.12	92.91	100.72
254	Letrozole	114.73	108.68	95.82	97.48	92.42	107.67	98.66	95.36	103.33
255	Etomidate	123.55	116.45	98.96	99.86	105.12	110.95	98.35	104.53	97.94
256	Flumazenil	108.92	102.48	97.9	95.95	95.81	108.01	101.91	92.21	97.99
257	Acitretin	113	96.23	67.22	103.12	113.5	104.3	97.21	102.94	93.3
258	Lopinavir	103.15	95.77	94.35	84.93	69.5	94.32	95.77	79.5	91.34
259	Trilostane	119.75	122.39	100.89	99.49	97.34	97.25	99.32	100.63	93.22
260	Alfuzosin HCl	104.19	102.24	99.58	94.42	88.03	102.32	99.94	85.96	92.52
261	Repaglinide	117.09	115.73	100.58	99.38	111.65	105.74	95.96	101.04	95.92
262	Tipifarnib	104.19	101.66	97.43	95.77	91.13	105.95	96.36	81.4	93.6
263	Betamethasone	120.05	108.83	97.56	96.01	97.55	95.04	98.07	98.36	85.96
264	Flurbiprofen	104.73	103.17	97.81	96.11	85.51	98.85	95.34	82.53	96.78
265	Didanosine	115.12	113.09	99.93	99.49	98.7	99.96	96.59	98.36	96.06
266	Thiotepa	92.76	87.94	38.57	97.75	79.34	34.48	90.82	87.66	79.49
267	Esculin	111.87	114.19	100.1	96.85	94.03	95.21	95.05	97.92	95.65
268	Sclareol	93.99	97.88	95.73	95.64	85.83	94.2	83.57	85.52	94.56
269	Tolbutamide	104.88	119.32	101.05	100.96	95.53	99.66	89.77	97.69	99.57
270	2-Thiouracil	94.83	94.31	97.65	99.7	95.77	94.05	80.44	93.11	94.94
271	Terpin hydrate	95.54	92.61	92.55	103.75	102.39	98.41	115.11	94.1	96.87
272	Tyloxapol	92.99	100.12	98.63	97.6	95.43	95.44	86	91.66	93
273	Butamben	102.45	108.36	97.95	103.19	97.48	96.57	88.53	94.07	98.74
274	Docusate Sodium	93.13	93.93	99.02	97.94	94.08	88.97	88.01	87.88	90.12
275	Benzyl alcohol	97.35	99.54	99.81	100.82	93.34	95.69	95.13	91.63	98.03
276	Isosorbide Mononitrate	95.54	101.33	102.63	95.07	100.02	83.45	86.88	88.49	91.36
277	Lesinurad	100.32	95.4	92.75	99.97	97.68	92.36	92.55	93.6	94.59
278	Ciclesonide	65.29	40.48	36.65	81.42	70.5	44.72	69.74	56.05	57.84
279	Eslicarbazepine Acetate	93.32	98.39	94.55	102.11	99.28	100.33	93.84	90.73	95.82
280	Hydroquinidine	100.04	108.02	107.01	96.14	101.94	84.08	88.17	89.24	103.57
281	Gluconolactone	91.05	103.35	97.2	108.15	96.95	98.83	93.28	90.2	95.55
282	Protirelin	96.7	101.14	100.24	99.91	99.73	100.63	87.34	89.3	96.07
283	L-5-Hydroxytryptophan	94.85	98.39	94.63	110.35	97.48	103.32	96.68	87.47	97.71
284	Methandrostenolone	85.07	68.36	69.59	95.07	80	62.3	91.11	82.21	88.19
285	Tolmetin	96.14	95.63	97.11	103.92	94.78	100.85	99.42	86.31	96.44
287	Cefcapene Pivoxil Hydrochloride	95.65	96.32	96.66	97.41	108.83	96.6	103.87	111.79	95.1
288	Rabeprazole	78.35	71.69	59.61	103.13	98.76	86.33	94.21	93.49	82.11
289	Dalbavancin	91.77	103.38	92.62	97.41	97.65	105.21	99.54	98.69	98.68
290	Squalene	100.8	100.16	99.35	99.58	101.86	100.24	93.42	97.76	96.85
291	Xanthinol Nicotinate	102.74	111.76	99.96	92.61	100.95	97.35	100.34	89.12	98.94
292	Calcium Dobesilate	96.28	97.02	90.37	91.98	105.13	101.01	94.48	89.91	92.98
293	Lithium carbonate	103.42	92.92	97.16	98.21	102.91	101.55	92.95	89.84	100.35
294	Ketoconazole	92.6441	78.5563	77.9982	108.203	93.3243	104.959	110.152	99.5198	110.152
295	Methyldopa	101.59	83.7933	83.7933	104.766	87.9702	91.1678	114.552	105.162	91.1414
296	Flubendazole	88.5686	64.3312	40.083	90.7813	63.3683	45.4851	93.0626	74.5498	49.1482
297	Irsogladine	107.356	85.9873	74.2159	96.6406	93.121	96.6406	107.953	109.604	105.622
298	Ketanserin	101.988	98.443	72.786	94.7656	95.2897	115.076	115.398	111.885	115.398
299	(-)-Huperzine A (HupA)	101.69	87.5442	87.5442	102.891	100.915	102.891	110.998	116.086	111.329
300	Mozavaptan	99.3042	91.012	76.6144	96.7969	106.269	121.083	118.443	117.167	118.443
301	Enrofloxacin	103.976	92.0028	92.0028	100.859	114.741	100.859	110.829	121.128	118.91
302	Bilastine	97.9125	84.4303	83.3487	98.6719	120.23	123.77	105.753	107.683	105.753
303	Amoxapine	99.1054	85.138	70.572	93.125	80.1084	93.125	102.707	68.6675	102.707
304	Cetilistat	102.187	95.8245	87.2232	98.2031	81.4639	98.2031	114.382	99.88	114.382
305	Alectinib hydrochloride	91.3519	73.8146	43.2196	97.1875	80.1762	97.1875	114.382	104.202	114.382
306	Risedronate Sodium	106.461	98.6553	61.024	98.5156	89.0546	98.5156	99.3232	78.8715	99.3232
307	Adenine sulfate	108.748	103.326	100.415	92.4219	87.428	92.4219	108.291	105.522	108.291
308	Azasetron HCl	102.883	117.197	102.86	98.8281	96.9841	98.8281	115.398	109.484	115.398
309	D-Phenylalanine	98.9066	103.68	89.2528	97.5	107.015	97.5	116.413	106.242	116.413
310	Alosetron Hydrochloride	101.292	116.914	90.9594	90.1563	100.576	90.1563	118.274	112.365	118.274
311	Plerixafor (AMD3100)	101.193	111.394	90.3137	87.0313	106.743	87.0313	111.844	121.248	111.844
312	Cefoselis Sulfate	115.234	103.072	82.2816	97.9905	93.4237	95.0869	87.7712	91.8919	99.2902
313	Marbofloxacin	106.348	99.4879	116.699	98.9362	93.65	94.8712	94.0828	91.5541	104.18
314	Paliperidone	110.742	105.852	135.825	111.761	100.52	91.3361	95.4635	94.7072	96.2934
315	Oxibendazole	65.8203	62.18	34.8867	77.1868	56.7232	30.725	80.4734	77.1396	41.7192
316	Meclizine 2HCl	124.219	117.557	127.961	103.783	104.723	100.803	99.0138	96.2838	94.0063
317	Epalrestat	129.688	127.432	119.854	97.9905	104.723	97.6393	103.748	95.4955	104.338
318	Lornoxicam	124.316	120.483	138.738	113.416	100.113	104.877	107.101	99.5495	83.5962
319	Vinpocetine	137.598	140.124	143.689	74.2908	107.345	107.01	101.381	101.464	80.836
320	R788 (Fostamatinib) Disodium	101.367	84.2721	35.1456	80.6738	97.8983	77.6513	100	91.2162	82.571
321	Diosmin	95.6055	112.217	75.9223	90.8983	99.2542	94.9071	80.6706	86.5991	80.3628
322	Trazodone HCl	111.035	108.559	133.641	95.2128	87.322	92.5584	106.706	87.0495	83.6751
323	Oseltamivir Phosphate	116.113	105.669	122.282	79.1371	83.435	98.3823	82.0513	83.2207	88.0915
324	Ambroxol HCl	119.336	107.169	129.612	97.6359	85.8305	100.587	86.5878	85.2477	80.7571
325	Sodium Aescinate	134.375	116.094	135.34	80.6147	91.209	101.426	85.0099	88.5135	71.2145
326	Netupitant	124.121	121.8	121.003	79.4917	83.9774	89.4428	87.1795	86.8243	88.6435
327	Balofloxacin Dihydrate	119.141	107.169	139.66	89.539	93.5593	99.5327	89.9408	87.3874	82.3344
328	Bivalirudin Trifluoroacetate	83.94	94.1833	96.6034	98.0576	92.4829	105.687	98.0576	92.4829	105.687
329	Eptifibatide Acetate	93.0129	79.9469	94.8537	98.5132	86.5114	102.415	98.5132	86.5114	102.415
330	Pramlintide Acetate	88.762	84.3028	101.367	100.336	91.6299	111.275	100.336	91.6299	111.275
331	Angiotensin II human Acetate	73.7568	65.6042	98.8531	91.7026	72.4107	87.6073	91.7026	72.4107	87.6073
332	Dorzolamide HCl	67.3329	70.1726	101.941	67.6259	75.1706	84.8533	67.6259	75.1706	84.8533
333	Mizoribine	49.8374	65.498	104.764	84.6043	82.865	87.1948	84.6043	82.865	87.1948
334	Varenicline Tartrate	102.371	86.587	100.588	91.4149	93.8713	101.137	91.4149	93.8713	101.137
335	Cidofovir	99.9921	87.5166	104.257	103.837	107.119	126.522	103.837	107.119	126.522
336	Alendronate sodium trihydrate	99.9286	79.6813	74.7831	96.8825	96.1127	96.5476	96.8825	96.1127	96.5476
337	Levamisole hydrochloride	108.351	102.877	92.1262	98.4173	98.6886	88.0463	98.4173	98.6886	88.0463
338	Ticlopidine HCl	91.5061	93.4927	103.639	99.9041	86.2605	91.6783	99.9041	86.2605	91.6783
339	Sodium butyrate	72.4245	70.9695	102.867	99.0647	106.283	77.8288	99.0647	106.283	77.8288
340	Salbutamol Sulfate	50.8526	52.085	103.617	95.1079	81.6272	70.8042	95.1079	81.6272	70.8042
341	Tobramycin	65.7626	69.907	100.882	94.6043	74.4179	99.7805	94.6043	74.4179	99.7805
342	Amiloride HCl dihydrate	71.1872	73.8203	94.0891	91.7266	85.558	74.2367	91.7266	85.558	74.2367
343	Geneticin (G418 Sulfate)	102.308	87.7822	95.4786	93.8609	96.581	116.264	93.8609	96.581	116.264
344	Abacavir sulfate	98.8818	105.02	96.8902	103.933	93.8378	92.5165	103.933	93.8378	92.5165
345	Leuprorelin Acetate	97.977	84.4372	86.1751	88.1321	84.9649	108.077	101.134	92.1084	103.638
346	Alarelin Acetate	84.7822	97.9093	102.666	83.2932	92.5159	90.9316	93.5601	90.982	95.726
347	Gonadorelin Acetate	92.1451	97.9995	115.635	76.3674	101.804	97.1499	97.5699	98.1626	97.4166
348	Ibuprofen Lysine	97.9041	100.117	118.203	88.3844	98.4798	101.757	89.5909	77	99.9188
349	Etidronate	85.5841	102.528	108.141	78.7066	99.5991	83.6769	93.4386	96.5294	104.112
350	Tranexamic Acid	86.4589	87.7264	115.899	89.9209	93.8189	89.1517	107.959	94.7835	109.759
351	Taurine	77.4923	78.3095	101.251	79.0735	91.3465	96.046	108.262	94.4456	104.044
352	Chondroitin sulfate	110.88	77.5885	92.517	83.7519	93.3177	105.418	108.06	92.2492	102.252
353	Miltefosine	104.174	76.1016	94.4371	90.4483	98.697	103.571	87.4848	73.0729	64.6852
354	Fondaparinux Sodium	82.1578	66.6396	53.0941	93.3379	67.9085	83.6769	76.8732	102.936	70.0954
355	Cangrelor Tetrasodium	76.1072	55.916	42.901	81.3209	81.3565	89.7938	77.4808	82.3935	72.327
356	Clodronate Disodium	65.0993	54.5192	69.3878	69.625	64.0996	76.1406	74.3013	74.5653	59.9175
357	Chloroquine Phosphate	80.554	45.3726	31.907	52.9297	65.8537	36.296	87.3026	87.3918	60.7966
358	Hydroxychloroquine Sulfate	78.4399	54.9698	35.1547	70.6341	74.5239	77.9655	87.6671	76.5364	64.7697
359	Eflornithine hydrochloride hydrate	68.8901	73.1279	100.022	104.3	87.9552	69.0098	86.3913	89.0813	73.7472
360	L(+)-Asparagine monohydrate	71.0771	66.6396	67.9175	76.6426	105.179	72.4907	106.136	84.1675	77.6019
361	Methotrexate disodium	73.1912	56.682	61.4439	78.3855	73.0371	50.49	68.712	75.3819	59.5455
362	Sodium succinate	76.9091	67.5858	68.6636	95.723	99.0979	97.5555	77.2783	52.1788	63.3496
363	Terpinen-4-ol	98.9696	95.3317	63.6988	84.7018	75.8512	92.1841	92.6496	83.5852	67.2826
364	Dexrazoxane HCl (ICRF-187, ADR-529)	81.2561	88.5671	58.5601	111.158	85.5085	81.4998	88.7749	71.0399	60.6979
365	m-Cresol	107.311	92.0467	84.0128	132	92.1541	115.194	102.564	93.8634	100.91
366	Ropivacaine	74.2885	81.2405	67.0711	126.737	89.9935	63.2416	102.222	102.277	66.6073
367	Farrerol	79.7841	89.41	52.0029	72.2105	86.687	81.6438	84.2735	101.27	51.4961
368	Danazol	79.2444	90.4798	90.3024	90.8772	70.1222	99.5565	85.812	108.575	79.7768
369	Valbenazine tosylate	81.158	89.8963	85	108.632	99.2907	89.8802	82.6211	113.765	81.0431
370	(R)-(-)-Mandelic acid	99.6713	102.457	103.975	100.456	97.4384	98.1833	102.5	100.547	103.975
371	2'-Deoxyguanosine monohydrate	94.2099	101.361	115.441	98.8362	108.487	101.522	94.5833	105.767	115.441
372	Cimifugin	91.7826	97.2007	98.3116	106.143	93.7264	95.4198	94.1667	88.7397	98.3116
373	Eriodictyol	87.0291	85.3006	82.026	95.165	84.8236	87.1712	92.8125	82.0283	82.026
374	Pulegone	97.775	92.0085	83.0461	91.5417	94.9444	95.6372	100.729	93.3383	83.0461
375	Sparteine	96.4855	105.553	96.0957	94.0132	92.4891	95.9739	101.25	100.05	96.0957
376	Ammonium Glycyrrhizate	93.8053	105.037	89.8699	96.0648	101.962	99.1373	106.354	105.643	89.8699
377	Dipotassium glycyrrhizinate	102.2	105.424	95.9198	101.176	102.001	98.4359	105.104	108.066	95.9198
378	Dehydroandrographolide Succinate	109.431	112.455	100.176	96.5087	105.539	102.869	98.0208	108.253	100.176
379	3-n-Butylphathlide	96.4349	94.7659	98.8744	92.3815	99.2363	97.496	96.25	96.3833	98.8744
380	Dracohodin perochlorate	107.004	118.905	84.84	103.839	105.964	98.1623	102.812	99.5526	84.84
381	Gelsemine	104.576	101.554	90.9954	107.906	108.091	99.2565	102.708	102.784	90.9954
382	1-Indanone	101.391	98.9261	93.1762	108.65	103.064	97.6573	100.937	98.7447	93.1762
383	5,7-Dihydroxy-4-methylcoumarin	110.493	100.684	84.3475	105.507	110.343	97.3417	97.9167	96.5697	84.3475
384	Ligustilide	99.2162	108.166	77.9458	111.242	118.637	96.521	105.417	94.4569	77.9458
385	Yangonin	90.5689	92.7503	87.1966	103.443	104.775	98.7725	103.021	89.734	87.1966
386	Ethotoin	97.6991	102.409	93.5983	109.466	110.169	101.298	114.896	104.71	93.5983
387	Demecarium Bromide	104.627	106.779	88.7443	114.001	109.251	99.3337	109.896	110.738	88.7443
388	Methyl linolenate	91.2224	86.7463	99.3008	99.7699	96.9254	96.3739	108.238	84.0241	90.8016
389	Tropic acid	94.3487	94.091	96.4683	91.9095	96.1005	94.5205	103.944	73.5388	89.9889
390	Mexenone	90.2605	92.489	95.7332	95.4179	86.4454	101.934	107.838	87.2122	87.0521
391	Isopropamide Iodide	92.7054	98.3225	94.2094	92.7722	99.0251	101.622	111.033	74.3889	89.4348
392	Phthalylsulfathiazole	99.6794	97.1135	90.3908	98.6963	102.025	102.891	108.637	79.2774	95.8256
393	Fenipentol	96.2725	96.3276	91.1259	101.764	103.637	105.479	113.53	84.5909	90.6908
394	atorvastatin	95.4309	93.2144	90.1219	101.15	103.825	100.443	110.534	78.2147	84.4847
395	Oxantel Pamoate	99.519	82.2427	92.5063	103.988	110.499	103.828	117.224	80.5526	90.8016
396	Dichlorophene	91.3026	92.9726	91.8788	101.15	110.424	102.015	89.366	75.2391	60.7314
397	Fosfosal	99.5992	92.2624	101.882	101.534	95.7255	98.2474	99.0514	100.39	102.069
398	Alimemazine Tartrate	77.1944	63.624	72.0509	99.1948	75.0281	66.2973	94.4583	67.8002	69.2649
399	Diclofenac Epolamine	94.2285	79.9758	96.6744	97.431	99.1751	98.3884	107.339	83.1739	105.578
400	Morantel tartrate	106.132	85.9302	97.1316	104.965	89.6138	100.06	105.442	79.0648	94.5881
401	Baricitinib phosphate	98.477	75.5327	80.7996	118.137	112.43	111.473	112.332	79.2774	95.2346
402	Isoeugenol	113.868	102.494	103.747	97.661	99.5501	100.594	111.333	86.5746	92.2608
403	Sodium Dehydrocholate	104.489	91.4009	100.699	99.329	101.162	103.012	116.226	80.6235	106.686
404	Aliskiren	103.687	89.8595	98.9781	99.5015	98.2752	113.225	112.531	84.7326	109.014
405	Sulfacetamide	98.167	96.732	99.9213	115.076	95.3456	101.408	102.114	91.8748	104.8
406	Amenamevir	97.2166	97.1678	99.764	103.787	98.3545	91.7793	95.8165	81.0365	104.277
407	Kasugamycin hydrochloride	99.1174	95.4248	101.81	100.255	97.6649	93.5713	109.312	87.0657	95.2138
408	2-Hydroxybenzyl alcohol	99.5248	96.1511	106.53	95.8485	96.7247	91.7793	103.194	89.8651	91.1914
409	Trimethadione	99.2532	97.4582	103.226	93.9913	100.956	95.9181	98.0657	103.718	97.0468
410	Anisole	99.5248	97.313	105.429	88.0918	99.0754	101.465	94.9168	91.5877	99.6436
411	Tilmicosin phosphate	97.8955	98.0392	95.6727	86.1981	101.489	94.2113	94.377	85.3431	97.7597
412	Camphene	99.9321	97.1678	99.6066	79.461	106.911	97.6817	91.5879	92.5208	97.8955
413	α-Terpineol	101.29	98.3297	100.236	88.0189	106.723	100.299	98.4256	105.991	92.702
414	Cilastatin	97.0808	99.3464	99.1345	109.796	103.683	98.9902	117.409	98.6937	101.12
415	Bedaquiline	96.945	97.7487	99.2919	102.003	96.1605	87.4698	98.1556	69.4803	58.6558
416	Ammonium lactate	97.8955	98.3297	104.485	102.294	104.278	110.454	106.343	96.6839	124.033
417	Cefozopran hydrochloride	96.945	99.0559	104.013	98.6526	104.843	97.3261	112.011	103.431	124.185
418	Ertapenem sodium	97.4881	99.2012	110.307	101.238	105.783	103.172	107.782	92.9276	126.222
419	Drofenine Hydrochloride	96.945	97.6035	102.596	102.094	101.865	93.6567	96.6262	96.9949	122.811
420	Isoxsuprine hydrochloride	98.7101	100.944	106.53	93.9548	108.76	104.793	104.813	104.938	103.106
421	Dolasetron Mesylate	98.9817	96.732	101.023	95.4115	103.808	99.5022	92.3077	82.9027	99.8982
422	(-)-Verbenone	100.747	98.9107	101.338	99.2717	110.202	101.209	95.9064	102.546	103.87
423	Chlorprothixene hydrochloride	58.3611	55.1924	45.6319	88.0022	74.33	56.3368	82.6572	65.8882	69.634
424	Chloramphenicol sodium succinate	98.8941	86.9148	91.2363	104.619	94.2172	103.842	97.2804	93.5566	96.0237
425	1,4-Cineole	90.5918	103.142	106.442	101.831	97.0381	105.475	96.9238	94.6352	95.8259
426	Clindamycin alcoholate	91.7662	79.0032	90.3297	97.7316	90.0799	102.168	93.6246	77.7997	92.186
427	Carbaryl	100.313	110.953	110.22	106.832	92.6657	88.6489	88.1855	85.1154	76.2413
428	Rolapitant	65.6032	72.2019	51.456	79.6939	73.0136	59.4341	75.8805	63.8717	41.6222
429	Prilocaine hydrochloride	95.2241	100.467	92.8846	99.4261	98.1664	84.5471	98.5288	117.895	90.1682
430	Tribenzagan Hydrochloride	90.5918	97.7413	90.2747	101.886	98.4955	88.2722	97.1021	98.3868	95.3116
431	Cefoperazone sodium	106.74	109.603	103.297	95.2173	102.868	115.143	97.3696	102.49	102.394
432	Econazole	83.9368	57.2366	35.1648	103.416	98.7776	102.921	85.8671	61.6207	53.8872
433	Ilaprazole sodium	92.9079	91.306	71.4973	97.021	96.709	94.7388	95.3188	84.6933	81.1078
434	Dehydroepiandrosterone acetate	95.583	96.1009	77.5962	98.0596	96.0038	93.7134	95.5863	96.8861	90.366
435	4-Aminophenol	101.129	100.088	91.9368	91.5004	79.4546	68.3911	90.6821	95.4324	76.5579
436	Salmeterol	71.2142	73.3628	64.9863	100.738	95.2985	75.925	88.0963	88.867	74.2631
437	Cinchocaine	87.8515	97.4132	89.6703	93.5228	92.8538	71.9906	94.8729	97.1675	92.1068
438	Olprinone	93.2668	98.2208	77.1016	96.1465	97.0851	99.6568	95.9429	96.7455	89.456
439	Dimetridazole	97.4098	102.057	89.2582	101.23	100.235	114.599	99.6879	100.403	101.009
440	Fipronil	102.776	114.038	93.0778	111.699	98.9288	96.6896	108.432	113.58	110.277
441	Ethoxyquin	133.846	103.345	84.5553	136.076	89.3573	106.589	114.234	96.9508	123.695
442	Methyl Aminolevulinate Hydrochloride	79.3948		82.7875	123.226	66.1773	97.1461	79.178	104.915	112.596
443	Dimethyl phthalate	71.3303	90.2149	85.1135	114.866	81.1149	108.729	69.7189	118.068	122.816
444	Betrixaban	77.7694	90.794	87.2721	92.0536	85.5187	96.0635	94.5905	84.3182	116.615
445	Nefazodone hydrochloride		86.2153	80.6103		72.6046	86.2028		86.3636	100.057
446	Tizanidine	84.1148	99.6283	91.6636	106.928	93.9695	100.603	83.3484	97.358	116.341
447	Erythromycin estolate	82.5831	97.6891	80.6476	69.5213	98.6709	84.442	77.4252	93.9489	108.576
448	Geraniol	78.0195	96.4771	89.2073	99.5911	73.7949	96.807	84.799	95	93.902
449	Trimebutine maleate	86.2716	100.76	97.4693	117.092	93.3148	115.002	81.1726	121.562	122.942
450	Molindone hydrochloride	76.6442	90.7805	98.6974	73.2499	89.2085	104.581	90.964	94.5455	122.896
451	Gefarnate	101.4	104.099	112.207	76.0765	94.2273	117.311	91.0245	108.295	118.191
452	Aucubin	102.901	97.1235	112.988	101.034	97.5699	112.198	111.967	81.7045	122.074
453	Curculigoside	81.2078	96.6925	116.059	94.7197	93.7612	121.615	94.2883	83.6174	117.061
454	Sofalcone	91.898	95.669	89.8214	98.8694	96.8855	107.372	122.937	85.9091	119.664
455	Promazine hydrochloride	87.3031	98.3624	102.196	92.8955	93.6421	106.746	104.986	81.25	120.932
456	Enoxaparin sodium	105.026	100.194	87.5884	79.6247	86.9272	106.902	105.47	74.6591	109.353
457	Diflucortolone valerate	90.5851	93.245	97.6368	89.0666	101.736	105.781	84.9501	94.0909	111.956
458	Arformoterol Tartrate	115.204	102.138	82.3529	106.472	90.4535	92.7925	106.472	90.4535	92.7925
459	Paroxetine mesylate	82.5339	46.9136	25.921	97.814	75.4773	73.7088	97.814	75.4773	73.7088
460	Cisapride	105.973	96.477	84.9861	108.444	91.0501	75.6638	108.444	91.0501	75.6638
461	Benproperine phosphate	102.262	91.8398	82.3288	112.045	83.5919	76.831	112.045	83.5919	76.831
462	Stiripentol	107.602	108.762	90.8443	107.33	97.5537	91.5961	107.33	97.5537	91.5961
463	Tedizolid	104.796	84.5528	65.9742	103.043	105.907	85.9352	103.043	105.907	85.9352
464	Dapiprazole Hydrochloride	114.932	105.571	88.8755	98.5855	98.031	86.8982	98.5855	98.031	86.8982
465	Lactitol monohydrate	111.131	96.7179	94.6129	98.2426	104.952	84.0385	98.2426	104.952	84.0385
466	Tiletamine Hydrochloride	109.412	93.8272	106.571	97.4711	101.611	88.5614	97.4711	101.611	88.5614
467	Estropipate	125.068	107.498	98.466	101.243	97.6134	111.22	101.243	97.6134	111.22
468	Vidarabine monohydrate	113.846	92.7431	89.2378	93.5276	106.921	119.988	93.5276	106.921	119.988
469	Bromisoval	110.95	94.1885	102.73	96.4423	94.0334	101.955	96.4423	94.0334	101.955
470	Sodium gualenate	122.534	94.1885	97.693	98.3283	106.325	94.8935	98.3283	106.325	94.8935
471	Dolasetron	118.824	95.2725	93.3084	94.2135	79.6539	97.7531	94.2135	79.6539	97.7531
472	Metroprolol succinate	118.281	95.0918	85.59	99.6142	104.057	100.613	99.6142	104.057	100.613
473	Safinamide	108.597	95.2725	92.1126	93.0133	101.492	106.186	93.0133	101.492	106.186
474	Regadenoson	112.127	93.8272	100.338	93.4419	93.6158	103.21	93.4419	93.6158	103.21
475	Alogliptin	105.52	105.52	94.4559	97.9854	97.9854	104.698	97.9854	97.9854	104.698
476	Stachyose	118.158	107.589	117.395	95.1451	107.393	92.89	95.1451	107.393	92.89
477	Lanolin	113.355	100.824	109.854	91.5658	101.09	86.9741	91.5658	101.09	86.9741
478	Tylosin	114.013	103.954	102.142	86.8801	84.5498	88.8113	86.8801	84.5498	88.8113
479	alpha-Arbutin	112.171	109.642	111.74	93.4531	88.2938	93.1104	93.4531	88.2938	93.1104
480	Hydroquinine	111.382	99.9495	107.798	95.5356	86.2085	103.215	95.5356	86.2085	103.215
481	Doramectin	68.4211		38.7318	91.3055	86.872	106.706	91.3055	86.872	106.706
482	Olivetol	110.724	110.113	110.883	82.4548	79.0047	98.0709	82.4548	79.0047	98.0709
483	Casanthranol	102.105	112.704	104.456	83.9516	111.611	97.2625	83.9516	111.611	97.2625
484	D(-)-Arabinose	104.605	88.1373	99.4859	113.042	111.28	92.449	113.042	111.28	92.449
485	Citral	103.026	112.199	97.9434	90.7848	107.062	108.543	90.7848	107.062	108.543
486	Citropten	111.974	104.56	100.771	90.3944	105.592	87.3783	90.3944	105.592	87.3783
487	Raffinose	99.2105	98.8726	90.2314	101.718	101.754	85.1369	101.718	101.754	85.1369
488	Benzyl cinnamate	99.4079	95.4737	99.7429	99.5705	97.5829	88.8113	99.5705	97.5829	88.8113
489	Ropivacaine Mesilate	98.3553	88.7094	101.028	100.221	97.7725	93.9188	100.221	97.7725	93.9188
490	Diaveridine	100.987	89.0459	98.7147	95.9261	99.5261	87.0843	95.9261	99.5261	87.0843
491	Piroctone Olamine	87.5658	76.8299	94.3445	89.223	80.8057	86.7169	89.223	80.8057	86.7169
492	Imidocarb dipropionate	79.6711	85.8152	95.2871	83.8214	95.1185	59.0116	83.8214	95.1185	59.0116
493	Abacavir	90.6579	90.6579	97.8578	82.3897	82.3897	85.1736	82.3897	82.3897	85.1736
494	Valethamate Bromide	98.552	96.474	96.474	104.219	105.344	105.344	97.9761	105.622	105.622
495	Actarit	100.511	86.9209	86.9209	99.3195	99.1625	99.1625	101.748	101.843	101.843
496	Benorylate	106.985	92.4559	92.4559	96.9084	94.0833	94.0833	99.264	97.6959	97.6959
497	Clonixin	105.281	86.6339	86.6339	90.453	89.0042	89.0042	106.716	95.1613	95.1613
498	Rifamycin sodium salt	95.1448	85.4039	85.4039	91.9697	89.0906	89.0906	104.692	91.6129	91.6129
499	Milbemycin Oxime	89.7785	47.6835	47.6835	90.4919	87.7074	87.7074	94.3882	78.6636	78.6636
500	Dinoprost tromethamine	92.4191	86.5929	86.5929	102.158	88.788	88.788	95.3082	91.2442	91.2442
501	Revaprazan Hydrochloride	75.8944	28.7823	28.7823	97.9195	56.195	56.195	95.9522	43.318	43.318
502	Metadoxine	115.928	95.244	95.244	92.6308	91.2736	91.2736	99.724	95.1152	95.1152
503	Donepezil	111.499	80.5248	80.5248	97.7251	87.3615	87.3615	115.547	107.327	107.327
504	Argatroban Monohydrate	107.411	107.175	107.175	110.597	109.991	109.991	117.571	120.645	120.645
505	Acotiamide	104.94	98.975	98.975	112.852	104.242	104.242	114.259	106.221	106.221
506	Ceforanide	106.388	111.685	111.685	103.286	107.786	107.786	129.071	104.885	104.885
507	Carbazochrome	102.726	118.491	118.491	100.719	112.563	112.563	117.295	98.5714	98.5714
508	p-Anisaldehyde	100.426	116.728	116.728	116.858	111.201	111.201	121.527	91.0138	91.0138
509	Geranyl acetate	97.5298	115.539	115.539	105.23	105.149	105.149	112.328	94.7005	94.7005
510	Pralidoxime Iodide	93.4412	110.906	110.906	112.464	91.1007	91.1007	103.128	96.7281	96.7281
511	Iproniazid	104.662	99.626	97.4698	105.027	98.7062	99.2963	98.1091	95.5094	90.9789
512	TriacetonaMine	105.764	98.8906	99.1062	103.78	103.286	99.9304	94.5435	95.7643	97.4198
513	Nicarbazin	109.857	98.9033	98.4013	97.7583	98.1273	99.3581	91.302	92.6306	94.1761
514	Propacetamol hydrochloride	111.38	98.0539	99.358	102.56	94.8927	100.889	93.3279	91.791	99.7478
515	Sulfamethoxazole sodium	104.148	99.2964	100.944	101.95	97.4804	98.7704	91.221	88.0876	97.8078
516	Pyridoxal 5-phosphate monohydrate	108.921	102.466	101.372	96.7237	104.528	98.5693	94.5165	94.5498	103.023
517	Eperisone hydrochloride	110.114	101.464	103.651	99.1909	104.256	99.7603	101.405	88.1925	101.719
518	Neticonazole Hydrochloride	28.2489	44.3233	21.853	94.5218	102.843	83.9688	90.6537	91.4611	91.5842
519	Menbutone	102.845	101.084	101.989	92.8505	108.955	93.2797	102.512	91.1613	99.8409
520	Perospirone hydrochloride	101.12	101.743	99.4084	102.772	89.7855	91.3773	100.297	107.129	70.5545
521	Elagolix Sodium	107.746	99.0681	97.86	105.876	92.5775	97.5176	100.945	102.856	99.515
522	Sulfogaiacol	108.866	102.073	98.8419	97.1747	94.4161	93.7592	114.857	104.026	103.612
523	Brivaracetam	118.264	97.813	99.0685	92.5587	98.9956	103.349	102.593	100.307	105.118
524	Propiverine hydrochloride	109.086	99.0301	99.0685	102.958	91.4709	97.2392	120.583	104.745	108.843
525	Proxyphylline	115.308	100.894	100.378	87.9692	64.6919	102.683	103.241	103.951	102.774
526	Asunaprevir	99.8164	83.9937	65.219	87.2795	106.997	85.5309	87.3582	73.3788	59.2403
527	Nonanoic acid	118.355	100.919	101.397	79.3739	106.554	98.028	103.728	98.778	102.448
528	Buparvaquone	93.8693	75.2203	38.6329	86.7754	87.9639	84.541	89.3301	67.9661	44.372
529	CarbinoxaMine Maleate	103.972	91.0726	88.4893	91.0718	107.785	102.635	95.4795	124.888	95.2433
530	Latanoprost	96.9775	73.0423	78.0405	105.795	112.186	102.542	85.8219	104.682	88.6466
531	Retigabine 2HCl	95.6822	89.2301	91.2643	97.2477	113.598	103.436	82.8767	101.668	82.0862
532	Ondansetron Hydrochloride Dihydrate	92.1416	86.1154	83.7888	87.2231	103.114	101.248	79.4521	96.7928	84.4305
533	Citalopram HBr	102.504	83.1761	80.8438	90.2663	103.737	102.881	85	103.977	86.2478
534	Sulfacetamide sodium salt hydrate	90.6736	79.0524	90.8113	98.098	91.8829	103.991	88.0822	88.8711	89.0827
535	Cisapride hydrate	81.6062	67.1639	86.6204	92.9962	89.2464	99.3683	77.3288	94.3233	87.429
536	Aceclofenac	91.4508	88.7037	108.339	108.212	110.608	101.911	90.137	102.309	91.2998
537	Ibudilast	91.4508	89.4056	105.819	108.212	109.383	97.4268	90.137	86.7223	77.9974
538	Mosapride	99.6546	92.1693	94.0394	107.72	99.4187	100.431	108.219	103.368	93.1353
539	Laurocapram	95.5095	75.7184	62.1832	95.8604	109.508	102.743	96.4384	122.162	95.9157
540	Meropenem Trihydrate	106.908	93.5732	97.8904	108.66	114.304	104.176	93.0137	126.427	105.038
541	Faropenem Sodium	98.1002	108.971	98.3718	112.24	99.7509	104.946	93.5616	120.237	102.749
542	Levocetirizine Dihydrochloride	97.7547	108.006	96.871	98.277	101.806	103.867	91.4384	116.613	101.731
543	Tafluprost	99.1364	92.3887	89.1406	121.011	107.993	102.881	89.1781	111.867	98.369
544	Ecabet sodium	103.022	100.724	110.151	110.271	106.622	104.607	93.9041	101.924	103.058
545	Bedaquiline fumarate	99.8273	72.823	90.8679	98.9931	103.903	103.667	81.5068	74.4387	65.6581
546	Eluxadoline	106.045	87.0805	118.363	112.285	105.481	103.374	95.411	100.609	100.204
